# Supplementary material for: Noninvasive Monitoring of Glycemia Level in Diabetic Patients by Wearable Advanced Biosensors
Source: Biosensors (Basel). 2024 Oct 8;14(10):486. doi: 10.3390/bios14100486 (PMC11505642; doi:10.3390/bios14100486)
Supplement: Supplementary file 1 [file biosensors-14-00486-s001.zip]

Archive with 1 entries (1 files):
- biosensors-3215343-supplementary.pdf
